# Supplementary material for: Rapamycin rescues mitochondrial myopathy via coordinated activation of autophagy and lysosomal biogenesis
Source: EMBO Mol Med. 2018 Oct 11;10(11):e8799. doi: 10.15252/emmm.201708799 (PMC6220341; doi:10.15252/emmm.201708799)
Supplement: Supplementary file 2 — Source Data for Appendix [file EMMM-10-e8799-s006.zip]

Archive with 1 entries (1 files):
- emmm201708799-sup-0006-SDataFigS3.pdf
